# Supplementary material for: Childhood undernutrition in North Africa: systematic review and meta-analysis of observational studies
Source: Glob Health Action. 2023 Jul 27;16(1):2240158. doi: 10.1080/16549716.2023.2240158 (PMC10375933; doi:10.1080/16549716.2023.2240158)
Supplement: Supplemental Material [file ZGHA_A_2240158_SM4303.zip]

Archive with 2 entries (2 files):
- Suplementary_Figures.docx
- Suplementary_Tables.docx
